# Supplementary material for: Impact of Super-High Density Olive Orchard Management System on Soil Free-Living and Plant-Parasitic Nematodes in Central and South Italy
Source: Animals (Basel). 2022 Jun 15;12(12):1551. doi: 10.3390/ani12121551 (PMC9219476; doi:10.3390/ani12121551)
Supplement: Supplementary file 1 [file animals-12-01551-s001.zip]

Archive with 1 entries (1 files):
- animals-1761536-supplementary.pdf
